# Supplementary material for: Additive Manufacturing of Fe-Mn-Si-Based Shape Memory Alloys: State of the Art, Challenges and Opportunities
Source: Materials (Basel). 2023 Dec 5;16(24):7517. doi: 10.3390/ma16247517 (PMC10744529; doi:10.3390/ma16247517)
Supplement: Supplementary file 1 [file materials-16-07517-s001.zip]

Archive with 1 entries (1 files):
- materials-2752118-supplementary.pdf
